# Supplementary material for: Female genital mutilation: trends, economic burden of delay and basis for public health interventions
Source: Int J Equity Health. 2024 Apr 15;23:73. doi: 10.1186/s12939-024-02140-4 (PMC11020991; doi:10.1186/s12939-024-02140-4)
Supplement: Supplementary file 1 — Supplementary Material 1 [file 12939_2024_2140_MOESM1_ESM.xlsx]

## Sheet: Appendix 1
	Appendix 1. Low, low-middle, and upper-middle income countries: trendlines for FGM prevalence and p-value, 1990-2020
	14 countries that can statistically show a trend over time with high and low year-decrease rates.
	Of the 13 countries that do not have an significant P-value (P-value >0.10) to show a statistical trend stayed over time, 9 countries show that they remained almost the same in terms of prevalence and are among the ones with the highest prevalence rates.

## Sheet: Appendix 2
Appendix 1. Low, low-middle, and upper-middle income countries: trendlines for FGM prevalence rates, p-value≤ 0.10, and its compound annual growth rate, percentages, 1990-2020
Country	Income category	Coefficient	P-value	Significance (P-value<0,10)	Number of years	Start prevalence rate (%)	End prevalence rate (%)	Start year	End year	compound annual growth rate (CAGR) (%)
Benin	Low-middle	-1.7	0.021	*	24	50	9.2	1990	2014	-6.81041
Burkina Faso	Low	0.01	0.942		25	70	68	1990	2015	-0.115883
Central African Republic	Low	-0.85	0.032	*	29	43	21.6	1990	2019	-2.3462
Chad	Low	-0.85	0.002	*	29	60	34.1	1990	2019	-1.92958
Cote d'Ivoire	Low-middle	-0.28	0.053	*	26	43	36.7	1990	2016	-0.607468
Djibouti	Low-middle	-0.28	0.078	*	29	98	90	1990	2019	-0.293217
Egypt, Arab Rep.	Low-middle	-0.32	0.022	*	25	97	87.2	1990	2015	-0.42512
Eritrea	Low	-0.43	0.207		20	90	83	1990	2010	-0.404027
Ethiopia	Low	-0.78	0.01	*	26	85	65.2	1990	2016	-1.01478
Gambia, The	Low	-0.21	0.01	*	30	80	73	1990	2020	-0.304759
Ghana	Low-middle	-0.99	0.096	*	28	30	2.4	1990	2018	-8.62558
Guinea	Low	0.99	0.112		28	60	94.5	1990	2018	1.63557
Guinea-Bissau	Low	0.02	0.988		29	50	52.1	1990	2019	0.141969
Kenya	Low-middle	-1.17	0.001	*	24	50	21	1990	2014	-3.55004
Liberia	Low	-0.87	0.148		30	60	32	1990	2020	-2.07356
Mali	Low	-0.28	0.063	*	28	94	88.6	1990	2018	-0.211073
Mauritania	Low-middle	1.16	0.131		30	25	64	1990	2020	3.18296
Niger	Low	-0.78	0.133		22	20	2	1990	2012	-9.9372
Nigeria	Low-middle	-0.68	0.013	*	30	40	15	1990	2020	-3.21656
Senegal	Low-middle	0.09	0.347		29	20	25.2	1990	2019	0.800121
Sierra Leone	Low	-0.22	0.159		29	90	83	1990	2019	-0.278814
Somalia	Low	0.04	0.234		30	98	99	1990	2020	0.033847
Sudan	Low	-0.08	0.385		24	89.2	86.6	1990	2014	-0.123179
Tanzania	Low-middle	-0.05	0.815		26	10	10	1990	2016	0
Togo	Low	-1.81	0.02	*	27	50	3.1	1990	2017	-9.78604
Uganda	Low	-0.18	0.069	*	26	5	0.3	1990	2016	-10.2559
Yemen, Rep.	Low	-0.29	0.638		16	22.6	18.5	1997	2013	-1.24333
14 countries that can statistically show a trend over time with high and low year-decrease rates.
Of the 13 countries that do not have an significant P-value (P-value >0.10) to show a statistical trend stayed over time, 9 countries show that they remained almost the same in terms of prevalence and are among the ones with the highest prevalence rates.

## Sheet: Appendix 3
	Appendix 2. First group. Heterogeneity in the prevalence of FGM: Graphycal analysis of FGM prevalence aged 15 to 49 years, by residence and wealth quintile (%) (2012-2020)

## Sheet: Appendix 4
	Appendix 2. Second group. Homogeneity in the prevalence of FGM: Graphycal analysis of FGM prevalence aged 15 to 49 years, by residence and wealth quintile (%) (2012-2020)
